# Supplementary material for: Structural basis for lamin assembly at the molecular level
Source: Nat Commun. 2019 Aug 21;10:3757. doi: 10.1038/s41467-019-11684-x (PMC6704074; doi:10.1038/s41467-019-11684-x)
Supplement: Supplementary file 4 — Supplementary Data 1 [file 41467_2019_11684_MOESM4_ESM.xlsx]

## Sheet: Description
Supplementary Data 1. Tandem mass spectrometry analysis of lamin 300, coil 2 (286-400) R388C, and their crosslinked proteins.
Procedures	Description
Sample preparation:	Each 20 μM protein of lamin 1-300 fragment and lamin 286-400 (coil 2) mutant protein with R388C substitution
	were crosslinked by 25 μM sulfosuccinimidyl 4-(N-maleimidophenyl)butyrate (Sulfo-SMPB) for 1 h in ambient temperature,
	and the reaction was stopped by addition of 40 mM Tris-HCl (pH 7.5) and 40 mM L-cysteine.
SDS PAGE:	The reaction mixture was resolved by SDS-PAGE and visualized by Coomassie staining as shown in Fig. 5A in the main text
	in order to isolate protein bands of lamin 286-400 (R388C) at 14 kDa, crosslinked (lamin 28-400)2 at 30 kDa, and
	lamin 300 at 38 kDa, and cross-linked lamin 300 and lamin 286-400 (R388C) at ~52 kDa.
In-gel digestion:	Gel pieces were destained with 50% acetonitrile (ACN) in 100 mM ammonium bicarbonate (AmBic) and washed with 100% ACN.
	Dried gels were soaked in an ice cold solution containing 25 μg/mL low-specificity chymotrypsin (Promega), 100 mM Tris-HCl and 10 mM CaCl2 (pH 8) for 45 min.
	Excess solution was removed, and 25 μL solution containing 100 mM Tris-HCl and 10 mM CaCl2 was added on gel pieces before incubation at 37 °C for 24 h.
Peptide extraction:	Peptides were eluted from gel pieces according to the previous method (Kim, D. et al. (2014) PLoS One 9, e90610).
Peptide clean-up:	Vacuum dried peptide eluants were acidified to <pH 2.5 with appropriate amounts of 0.1% (v/v) trifluoroacetic acid (TFA) and bound to Zip-Tip C18 (Merck Millipore, Ireland).
	The C18-bound peptides were washed with excess 0.1% TFA, and eluted with 50% ACN and 80% ACN in the 0.1% TFA buffer.
	The C18-eluted peptides were dried under vacuum, and dissolved in 10 μL of 0.4% (v/v) acetic acid.
nLC-tandem mass	Peptide samples were analyzed on a Thermo nLC-Velos Pro mass instrument equipped with a PicoFritTM column, 100 mm,
spectrometry:	packed with 5 μm Biobasic® C18 and an EASY-ColumnTM, 2 cm, packed with 5 μm C18 (Thermo Fisher Scientific).
	The chromatographic condition operated at 0.3 μL min-1 was a 45-min linear gradient from 5% to 40% ACN in a 0.1% formic acid buffer solution,
	followed by a 10 min column wash with 80% ACN and a 20 min re-equilibration to the initial buffer condition.
	Full mass (MS1) scan was performed in range of m/z 300 – 2000 in a positive ion mode.
	Data-dependent MS2 scans were performed with analysis of the 7 most intense ions of the full scan with the options: isolation width of m/z 1.5,
	normalized collision energy of 25%, and dynamic exclusion duration of 30 s.
SEQUEST search:	The acquisitioned MS2 data were primarily analyzed by SEQUEST search with the MS2 data matched to theoretical fragment ions of peptides of
	lamin 286-400 (14 kDa), lamin 300 (38 kDa), and crosslinked structures (~30 kDa and ~52 kDa) digested by low-specificity chymotrypsin with the options:
	a maximum miscleavage of 2, precursor mass tolerance 1.5 Da, fragment mass tolerance 1.0 Da, dynamic modification of lysine either blocked with
	a cysteine-conjugate crosslinker (Cys~K, +m/z 362.4) or crosslinked with a Cys388-Leu389 dipeptide (CL~K, +m/z 475.5) of the coil 2 R388C fragment,
	and static modification of the Cys388 residue blocked with a Tris-conjugate crosslinker (Tris~C, m/z 362.4) in the coil 2 fragment band (14 kDa).
	The mass spectrometry data are available via ProteomeXchange with identifiers PXD013144 and PXD014029.
Manual assignment:	After filtering out the peptide-to-spectrum matches (PSM) with peptide probability above 90%, the tandem mass MS2 spectra of the cross-linked peptides
	were manually assigned to the fragment ions generated from the collision-induced dissociation of the precursor ion.
	Repeated experiment results are shown in the excel sheets #2 and #3 for coil 2 R388C samples (14 kDa), #4 and #5 for the dimer-size coil 2 R388C samples (30 kDa),
	#6 and #7 for lamin 300 samples (38 kDa), and #8 and #9 for crosslinked lamin 300-coil 2 R388C samples (52 kDa)

## Sheet: 14 kDa-#1
Description	Score	Coverage	# Unique Peptides	# PSMs	# AAs	MW [kDa]	calc. pI
coil 2 (R388C)	163.183	85.25	9	291	122	14.1162	5.24951
	Sequence	# PSMs	Modifications	Charge	MH+ [Da]	ΔM [ppm]	m/z [Da]	RT [min]	# Miscleavages
	GAMDPEFGAAHEEL	47		2	1474.14	-305.885	737.574	31.6192	1
	ALDMEIHAY	13		2	1062.13	-1024.2	531.57	31.8436	1
	LEGEEERL	45		2	974.863	-185.718	487.935	25.3625	1
	EGEEERL	13		2	861.785	-115.88	431.396	22.1455	0
	SQLQKQL	11		2	845.914	1094.88	423.46	25.058	1
	DMEIHAY	6		2	878.932	-58.0256	439.969	27.9916	0
	GAAHEEL	9		2	725.847	-1263.64	363.427	20.71	0
	LDIKL	24		2	601.635	-215.708	301.321	32.2122	1
	SAQLSQL	4		1	747.356	692.147	747.356	28.656	1
	RDLEDSL	13		1	847.456	-524.461	847.456	27.9762	1
	CLSPSPTSQRSRG	14		2	1377.44	659.252	689.226	33.3489	1
	QKQLAAKEAKL	2		2	1229.22	602.99	615.114	27.2408	1
	AAKEAkL	1	K6(Cys~K)	3	1092.72	-512.022	364.913	30.0809	0
	ARERDTSRRLL	20		2	1374.29	529.163	687.647	36.2966	1
	cLSPSPTSQRSRG	2	C1(Tris~C)	2	1740.19	734.936	870.6	42.2314	1
	QkQLAAKEAKL	1	K2(Cys~K)	2	1589.83	-661.514	795.418	45.7168	1
	DMEIHAYRKL	2		3	1277.5	777.444	426.504	28.1087	1
	EGEEERLCL	9		2	1078.92	675.454	539.963	27.3305	1
	RkLL	1	K2(Cys~K)	1	891.358	-839.358	891.358	35.4037	1
	EGEEERLcL	4	C8(Tris~C)	3	1440.1	-322.246	480.706	24.8864	1
	GAMDPEF	6		1	766.13	-939.899	766.13	36.0077	0
	DMEIHAYRkL	1	K9(Cys~K)	2	1638.32	-359.131	819.663	32.8129	1
	DEYQEL	4		1	796.906	120.392	796.906	60.3449	1
	AAkEAkL	1	K3(Cys~K); K6(Cys~K)	3	1456.02	227.318	486.01	24.8793	0
	EDSLARERDTSRRL	3		2	1705.23	227.675	853.119	41.1556	1
	SQLQkQL	1	K5(Cys~K)	2	1206.04	-1120.54	603.522	35.5586	1
	AAKEAKLRDL	2		2	1115.06	-235.456	558.032	25.2009	1
	AAkEAKLRDL	1	K3(Cys~K)	2	1477.36	-243.687	739.184	36.6062	1
	EDSL	1		1	464.086	1338.82	464.086	9.97242	0
	SPSPTSQRSRG	4		2	1161.2	837.2	581.106	33.513	0
	QQSRIRIDSLSAQL	1		2	1616.03	122.084	808.518	55.7885	1
	DIKLAL	2		1	672.84	-5.84836	672.84	1.2259	1
	AAkEAkLRDL	2	K3(Cys~K); K6(Cys~K)	2	1840.06	-31.1586	920.536	42.4313	1
	DIkLAL	1	K3(Cys~K)	1	1035.96	694.189	1035.96	17.6766	1
	SAQL	15		1	419.197	1734.4	419.197	56.9238	0
	LDIkL	1	K4(Cys~K)	1	963.445	-748.298	963.445	53.1067	1
	RKLL	1		1	528.884	-1552.08	528.884	2.61002	1
	QELL	1		1	503.152	1118.59	503.152	16.254	1
	QQSRIRIDSL	1		2	1215.78	-496.462	608.394	36.0719	0
	AAKEAKL	1		1	729.814	-1464.55	729.814	67.9895	0

## Sheet: 14 kDa-#2
Description	Score	Coverage	# Unique Peptides	# PSMs	# AAs	MW [kDa]	calc. pI
coil 2 (R388C)	157.157	77.05	9	278	122	14.1162	5.24951
	Sequence	# PSMs	Modifications	Charge	MH+ [Da]	ΔM [ppm]	m/z [Da]	RT [min]	# Miscleavages
	GAMDPEFGAAHEEL	23		2	1474.18	-278.551	737.594	31.9539	1
	ALDMEIHAY	18		2	1062.42	-757.365	531.712	31.7694	1
	LEGEEERL	49		2	974.877	-171.817	487.942	25.02	1
	SQLQKQL	7		2	845.892	1068.93	423.449	25.0659	1
	DMEIHAY	8		2	878.33	-742.959	439.669	27.9707	0
	CLSPSPTSQRSRG	10		2	1377.3	556.863	689.156	33.618	1
	RDLEDSL	11		2	847.866	-41.4081	424.437	28.1642	1
	EGEEERL	13		2	861.904	22.791	431.456	22.207	0
	GAAHEEL	10		2	726.804	55.381	363.906	20.4395	0
	SAQLSQL	2		1	747.453	821.24	747.453	28.8566	1
	LDIKL	20		2	601.687	-130.581	301.347	32.5412	1
	QKQLAAKEAkL	4	K10(Cys~K)	2	1592.05	737.344	796.531	27.8346	1
	QELL	2		1	502.317	-540.186	502.317	28.4672	1
	QKQLAAkEAkL	4	K7(Cys~K); K10(Cys~K)	3	1953.82	277.242	651.946	29.6705	1
	ARERDTSRRLL	13		2	1374.43	631.424	687.718	36.3732	1
	DMEIHAYRkL	3	K9(Cys~K)	3	1637.4	-919.182	546.472	27.226	1
	EGEEERLCL	11		2	1079.08	827.842	540.045	32.3501	1
	AAkEAKLRDL	3	K3(Cys~K)	3	1477.44	-192.333	493.15	25.6602	1
	AAKEAKL	6		1	730.889	8.26723	730.889	63.5984	0
	RkLL	3	K2(Cys~K)	2	891.577	-593.062	446.292	25.9969	1
	SPSPTSQRSRG	7		2	1160.95	622.461	580.981	28.3876	0
	QKQLAAKEAKL	3		2	1227.89	-480.176	614.448	22.3368	1
	EDSLARERDTSRRL	3		2	1704.34	-295.056	852.673	38.645	1
	QkQL	1	K2(Cys~K)	2	880.186	1325.05	440.597	24.8812	0
	AAkEAKL	5	K3(Cys~K)	2	1092.8	-447.048	546.902	27.1002	0
	cLSPSPTSQRSRG	4	C1(Tris~C)	2	1738.41	-287.127	869.711	64.713	1
	GAMDPEF	1		1	765.557	-1689.39	765.557	29.4501	0
	DIKLAL	4		1	672.539	-453.265	672.539	50.6398	1
	EGEEERLcL	2	C8(Tris~C)	2	1441.12	385.66	721.065	36.7834	1
	AAKEAKLRDL	2		2	1114.99	-293.932	558	25.2897	1
	LDIkL	1	K4(Cys~K)	2	963.626	-560.498	482.317	24.5367	1
	RKLL	6		1	529.967	494.635	529.967	6.49521	1
	AAkEAkLRDL	1	K3(Cys~K); K6(Cys~K)	3	1840.72	325.264	614.245	15.6771	1
	DIKL	1		1	488.968	742.158	488.968	10.1074	0
	DEYQEL	1		2	796.238	-718.507	398.622	23.3422	1
	SAQL	12		1	419.137	1592.08	419.137	14.2474	0
	ARERDTSRRL	1		2	1260.02	-305.706	630.511	25.4257	0
	DIkL	1	K3(Cys~K)	1	852.017	1185.59	852.017	62.2379	0
	EDSL	2		1	464.083	1331.99	464.083	67.2762	0

## Sheet: 30 kDa-#1
Description	Score	Coverage	# Unique Peptides	# PSMs	# AAs	MW [kDa]	calc. pI
(coil 2 R388C)2	118.452	85.25	6	326	122	14.1162	5.24951
	Sequence	# PSMs	Modifications	Charge	MH+ [Da]	ΔM [ppm]	m/z [Da]	RT [min]	# Miscleavages
	GAMDPEFGAAHEEL	19		2	1474.02	-388.559	737.513	32.1313	1
	ALDMEIHAY	17		2	1062.92	-279.942	531.965	32.2156	1
	LEGEEERL	50		2	974.916	-131.993	487.961	25.5989	1
	RDLEDSL	13		2	847.756	-170.791	424.382	28.4895	1
	SQLQKQL	13		2	846.029	1231.59	423.518	25.0205	1
	EGEEERL	10		2	861.764	-139.963	431.386	22.4414	0
	CLSPSPTSQRSRG	11		2	1377.3	555.712	689.155	33.8678	1
	LDIKL	22		2	601.641	-206.169	301.324	32.5872	1
	SAQLSQL	2		1	747.355	690.841	747.355	29.1374	1
	DMEIHAY	3		2	878.172	-922.687	439.59	28.1904	0
	GAAHEEL	16		2	726.852	121.295	363.93	20.87	0
	AAkEAKLRDL	1	K3(CL~K)	3	1590.8	-11.9239	530.938	28.5513	1
	ARERDTSRRLL	16		3	1373.14	-304.318	458.386	25.0009	1
	QQSRIRIDSLSAQL	7		2	1615.29	-334.162	808.15	29.3186	1
	QkQL	3	K2(CL~K)	2	992.821	707.618	496.914	25.4646	0
	QkQLAAKEAKL	18	K2(CL~K)	3	1703.11	-507.79	568.376	26.3191	1
	QkQLAAKEAkL	4	K2(Cys~K); K10(Cys~K)	3	1952.26	-524.266	651.424	33.5644	1
	AAkEAkLRDL	3	K3(Cys~K); K6(Cys~K)	3	1841.24	606.309	614.418	26.1792	1
	ARERDTSRRL	3		2	1259.89	-407.472	630.447	25.9816	0
	EGEEERLCL	14		2	1078.19	0.339544	539.599	29.718	1
	RkLL	1	K2(Cys~K)	2	891.414	-775.985	446.211	23.9383	1
	DIKLAL	8		1	673.432	873.659	673.432	37.1408	1
	QkQLAAKEAKL	1	K2(Cys~K)	2	1592.03	722.94	796.519	29.0127	1
	AAKEAKLRDL	4		2	1115.06	-232.061	558.034	25.6751	1
	AAKEAkLRDL	4	K6(Cys~K)	3	1479.1	932.686	493.705	29.4783	1
	RkLL	3	K2(CL~K)	2	1004.92	-283.05	502.964	22.6177	1
	SPSPTSQRSRG	4		2	1160.23	-4.42546	580.617	32.6684	0
	QQSRIRIDSL	1		2	1215.68	-580.048	608.343	45.5658	0
	QKQLAAKEAKL	2		2	1227.9	-474.805	614.452	27.1657	1
	AAkEAKL	1	K3(Cys~K)	2	1093.89	554.721	547.449	21.5108	0
	GAMDPEF	6		2	766.478	-485.914	383.743	20.5767	0
	SAQL	12		1	417.194	-3059.55	417.194	46.8839	0
	AAKEAKL	2		1	731.97	1484.5	731.97	66.2916	0
	EDSLARERDTSRRL	1		2	1703.54	-766.842	852.272	39.37	1
	LDIkL	1	K4(Cys~K)	2	963.684	-500.296	482.346	24.8779	1
	DMEIHAYRkL	3	K9(CL~K)	2	1752.58	330.672	876.796	39.9061	1
	RKLL	6		1	530.923	2294.14	530.923	2.0321	1
	AAkEAkLRDL	1	K3(Cys~K); K6(CL~K)	3	1954.44	621.718	652.15	30.4629	1
	DIkLAL	2	K3(Cys~K)	1	1035.17	-68.1221	1035.17	17.6621	1
	DIkL	3	K3(CL~K)	2	962.931	-1219.53	481.969	27.5842	0
	QKQL	1		1	516.926	593.39	516.926	12.9038	0
	LDIkL	2	K4(CL~K)	2	1076.27	-928.473	538.637	23.6947	1
	AAKEAkL	2	K6(CL~K)	2	1205.7	-565.612	603.354	30.1819	0
	AAkEAkL	2	K3(CL~K); K6(CL~K)	2	1682.92	615.922	841.964	36.0632	0
	EDSL	2		1	462.129	-2890.26	462.129	17.3623	0
	DIKL	2		1	488.973	752.261	488.973	1.96924	0
	QELL	3		1	502.938	694.804	502.938	66.8088	1
	DEYQEL	1		1	796.912	128.816	796.912	64.0172	1

## Sheet: 30 kDa-#2
Description	Score	Coverage	# Unique Peptides	# PSMs	# AAs	MW [kDa]	calc. pI
(coil 2 R388C)2	94.1398	85.25	5	269	122	14.1162	5.24951
	Sequence	# PSMs	Modifications	Charge	MH+ [Da]	ΔM [ppm]	m/z [Da]	RT [min]	# Miscleavages
	GAMDPEFGAAHEEL	12		2	1473.87	-487.571	737.44	32.102	1
	ALDMEIHAY	14		2	1062.89	-307.054	531.951	32.0552	1
	LEGEEERL	42		2	974.768	-283.541	487.888	25.5871	1
	SQLQKQL	10		2	845.813	975.439	423.41	25.261	1
	SAQLSQL	4		1	747.411	765.592	747.411	29.1655	1
	EGEEERL	12		2	861.685	-231.35	431.346	22.4581	0
	DMEIHAY	7		2	879.058	85.9856	440.033	28.327	0
	RDLEDSL	8		2	847.913	13.877	424.46	28.7006	1
	CLSPSPTSQRSRG	8		2	1376.25	-207.374	688.629	31.6724	1
	GAAHEEL	5		2	726.901	188.04	363.954	20.8309	0
	QkQLAAKEAKL	2	K2(Cys~K)	3	1592.31	895.527	531.44	25.4677	1
	QkQLAAKEAKL	6	K2(CL~K)	3	1703.64	-196.266	568.553	26.8733	1
	QkQL	2	K2(Cys~K)	2	880.124	1253.92	440.565	24.308	0
	QQSRIRIDSLSAQL	1		2	1615.06	-477.514	808.034	36.7071	1
	AAkEAKLRDL	1	K3(CL~K)	3	1590.98	101.901	530.999	29.037	1
	AAKEAkLRDL	2	K6(Cys~K)	3	1476.49	-831.933	492.836	25.1722	1
	QkQLAAKEAkL	3	K2(Cys~K); K10(Cys~K)	2	1953.62	174.273	977.315	42.1745	1
	QkQL	2	K2(CL~K)	2	993.267	1155.57	497.137	25.4637	0
	ARERDTSRRLL	10		2	1373.93	268.711	687.468	55.5029	1
	LDIKL	31		1	602.44	1121.03	602.44	48.6313	1
	AAKEAKLRDL	1		2	1114.4	-824.476	557.704	25.6922	1
	AAkEAKL	2	K3(Cys~K)	2	1091.93	-1240.02	546.469	27.5034	0
	DIKLAL	4		1	673.505	981.769	673.505	37.1021	1
	EGEEERLCL	11		2	1078.36	153.726	539.681	29.2125	1
	GAAHEELQQSRIRIDSL	1		3	1925.34	631.383	642.452	27.8914	1
	GAMDPEF	6		2	766.844	-8.68378	383.926	20.2432	0
	LDIkL	1	K4(CL~K)	2	1075.77	-1388.35	538.389	23.0775	1
	EDSL	1		1	464.194	1571.04	464.194	15.5926	0
	QKQLAAKEAKL	1		2	1228.06	-343.135	614.533	27.2633	1
	SQLQkQL	1	K5(CL~K)	2	1321.83	1014.9	661.418	29.37	1
	ARERDTSRRL	1		2	1259.97	-342.727	630.488	27.5093	0
	DMEIHAYRkL	1	K9(Cys~K)	2	1638.32	-360.025	819.662	37.331	1
	DMEIHAYRKL	1		3	1275.91	-465.386	425.975	27.3744	1
	AAkEAkLRDL	3	K3(CL~K); K6(Cys~K)	3	1953.11	-56.2404	651.708	31.5887	1
	QQSRIRIDSL	2		2	1215.36	-839.03	608.186	31.3213	0
	AAKEAkL	1	K6(CL~K)	2	1205.93	-375.404	603.469	30.0868	0
	QELL	3		1	501.445	-2280.24	501.445	53.7804	1
	RkLL	2	K2(Cys~K)	2	893.063	1072.02	447.035	21.9077	1
	LDIkL	1	K4(Cys~K)	2	962.968	-1243.95	481.988	26.8457	1
	SPSPTSQRSRG	5		2	1159.56	-581.114	580.283	33.4509	0
	DMEIHAYRkL	2	K9(CL~K)	2	1752.45	252.961	876.728	42.9371	1
	DIKL	2		1	489.013	834.762	489.013	5.8837	0
	DEYQEL	3		1	795.804	-1263.96	795.804	62.3309	1
	AAKEAKL	5		1	732.097	1658.48	732.097	59.6058	0
	SAQL	11		1	419.086	1470.01	419.086	6.42702	0
	RkLL	2	K2(CL~K)	2	1003.7	-1495.09	502.356	28.5195	1
	AAkEAkL	2	K3(CL~K); K6(Cys~K)	2	1567.35	-912.326	784.181	36.3958	0
	RKLL	3		1	528.85	-1617.04	528.85	4.98472	1
	DIkL	3	K3(CL~K)	1	964.733	650.322	964.733	42.3534	0
	AAkEAkL	1	K3(Cys~K); K6(Cys~K)	2	1455.85	115.248	728.43	35.1147	0
	DIkL	2	K3(Cys~K)	1	851.786	915.342	851.786	65.2247	0
	DIkLAL	1	K3(CL~K)	1	1147.24	-965.107	1147.24	59.4168	1
	AAkEAkLRDL	1	K3(Cys~K); K6(Cys~K)	3	1840.37	132.308	614.127	25.4819	1

## Sheet: 38 kDa-#1
Description	Score	Coverage	# Unique Peptides	# PSMs	# AAs	MW [kDa]	calc. pI
lamin 300	253.75	85.63	11	702	327	37.5542	6.02393
	Sequence	# PSMs	Modifications	Charge	MH+ [Da]	ΔM [ppm]	m/z [Da]	RT [min]	# Miscleavages
	EAALGEAKKQL	15		2	1159.13	683.723	580.07	24.606	1
	DIPTTENLY	36		2	1065.91	-224.264	533.461	31.1507	1
	RAQHEDQVEQY	67		2	1403.24	-151.667	702.124	21.6354	0
	VEIDNGKQREF	42		2	1335.84	280.388	668.422	25.0138	0
	VGAAHEEL	15		2	825.772	-151.471	413.39	23.1858	0
	DIPTTENL	7		2	902.633	-380.895	451.82	29.1983	0
	SKVREEF	27		2	894.276	-814.845	447.641	22.4544	0
	GEAKKQLQDEML	6		2	1389.19	-1019.5	695.097	27.4965	1
	NDRLAVY	15		2	850.822	-151.452	425.915	26.7916	1
	LNSKEAAL	7		2	845.596	-444.716	423.301	23.8842	1
	EAELGDARKTL	5		2	1204.15	671.501	602.577	25.4697	1
	ELSKVREEF	10		2	1136.84	-389.302	568.922	26.7358	1
	NSKEAAL	3		2	732.074	-1007.73	366.541	18.8698	0
	GDARKTLDSVAKERARL	29		3	1886.93	-117.996	629.648	22.3696	1
	QTMKEEL	5		2	877.688	-1521.6	439.348	24.0409	0
	VGAAHEELQQSRIGID	11		3	1724.07	105.933	575.361	28.2405	1
	KKELEKTY	8		3	1039.28	62.9146	347.1	18.8327	1
	KELKARNTKkEGDL	10	K10(Cys~K)	3	1994.41	563.337	665.476	25.9614	1
	ETENAGL	4		1	733.381	-507.706	733.381	22.6543	0
	RRVDAENRL	2		3	1129.4	120.69	377.139	20.8069	0
	KELKARNTKKEGDL	13		3	1631.52	386.997	544.511	18.8398	1
	EGELHDL	11		1	813.294	539.916	813.294	25.7006	1
	DAQKNAYSEEL	7		2	1268.16	-132.52	634.581	27.8854	1
	QEkEDMQEL	17	K3(Cys~K)	3	1513.98	874.393	505.331	23.9822	0
	KARNTkkEGDL	6	K6(Cys~K); K7(Cys~K)	3	1985.99	376.911	662.668	24.947	0
	KkEL	4	K2(Cys~K)	2	880.815	870.342	440.911	24.0945	0
	ETENAGLRL	10		2	1003.85	742.201	502.427	24.4571	1
	QLEL	3		1	502.288	-599.152	502.288	29.9517	1
	RGQVAKLEAAL	7		3	1155.27	-954.778	385.761	23.6464	1
	DSVAkERARLQL	2	K5(Cys~K)	3	1750.01	578.784	584.008	23.3679	1
	QDEMLRRVDAENRL	7		2	1745.81	-88.0651	873.407	31.5208	1
	DNARQSAERNSNL	4		3	1476.69	794.016	492.902	20.8337	0
	QEKEDMQEL	3		3	1149.39	-753.749	383.801	19.975	0
	IDRVRSLETENAGL	3		3	1574.05	194.215	525.356	28.2112	1
	VEIDNGKQREFESRL	4		3	1820.48	-284.471	607.5	28.3924	1
	DSVAkERARL	5	K5(Cys~K)	3	1508.13	280.542	503.381	29.3104	0
	IAAQARLKDL	6		3	1098.27	-952.41	366.763	18.7152	1
	ADALQEL	27		1	760.463	825.838	760.463	31.1582	1
	RRVDAENRLQTMKEEL	2		3	1988.36	-454.154	663.459	29.0198	1
	kKELEkTY	2	K1(Cys~K); K6(Cys~K)	3	1764.92	510.694	588.979	23.4378	1
	LNSkEAAL	1	K4(Cys~K)	2	1207.95	-350.77	604.478	29.1168	1
	DSVAKERARL	1		3	1144.58	-631.911	382.199	24.4162	0
	SPTRITRL	1		2	945.226	1166.36	473.117	26.4587	0
	KARNTkKEGDL	1	K6(Cys~K)	3	1622.81	-14.8559	541.61	21.9433	0
	STALSEkRTL	3	K7(Cys~K)	2	1468.17	-340.912	734.587	21.4888	1
	EKTY	46		1	540.408	-345.843	540.408	48.0822	0
	ESRLADAL	3		1	875.347	431.131	875.347	31.7146	1
	SEELRETKRRHETRL	1		3	1942.07	467.627	648.028	31.8902	1
	ELSkVREEF	1	K4(Cys~K)	2	1500.9	811.768	750.953	21.0719	1
	KARNTKKEGDLIAAQARL	3		3	1985.16	425.408	662.39	18.6117	1
	RETKRRHETRL	2		3	1481.38	-883.237	494.466	28.4179	0
	HDLRGQVAkL	3	K9(Cys~K)	3	1499.13	-398.616	500.382	22.6666	1
	VEIDNGkQREF	4	K7(Cys~K)	2	1698.48	365.739	849.745	44.2037	0
	KDLEAL	3		1	688.527	-395.565	688.527	31.3663	1
	GEAkKQL	3	K4(Cys~K)	2	1135.94	-326.102	568.473	25.4409	0
	EKTYSAKL	1		1	941.24	1226.96	941.24	41.5445	1
	IAAQARLkDL	3	K8(Cys~K)	2	1462.25	359.952	731.628	21.2521	1
	DAQkNAY	1	K4(Cys~K)	2	1173.23	831.214	587.119	29.6674	0
	EkTYSAkL	4	K2(Cys~K); K7(Cys~K)	3	1663.54	-813.083	555.183	20.5785	1
	EKTYSAkL	11	K7(Cys~K)	2	1301.27	-937.186	651.137	38.5189	1
	DSVAKERARLQL	3		2	1387.65	762.87	694.331	55.6627	1
	SkVREEFKEL	5	K2(Cys~K)	2	1627.12	-453.474	814.062	55.7136	1
	RAQHEDQVEQYKKEL	4		3	1901.73	-182.724	634.581	27.8854	1
	SEkRTLEGEL	3	K3(Cys~K)	3	1525.37	446.754	509.128	19.1595	1
	EAALGEAkKQL	2	K8(Cys~K)	2	1522	827.616	761.505	36.4373	1
	SAkL	3	K3(Cys~K)	1	779.73	-1519.99	779.73	69.0816	0
	EAEL	2		1	462.125	1369.93	462.125	13.5317	0
	kDLEAL	1	K1(Cys~K)	2	1050.71	-468.342	525.858	25.8878	1
	MSYY	2		1	562.348	-2320.47	562.348	53.8059	1
	SKVREEFKEL	3		2	1265.97	403.724	633.486	30.8829	1
	QTMKEELDAQKNAY	1		2	1671.25	833.029	836.127	39.6582	1
	SEKRTLEGEL	2		2	1163.45	999.832	582.228	29.9988	1
	NSkEAALSTAL	3	K3(Cys~K)	2	1467.29	-234.169	734.149	39.9282	1
	SkVREEFkEL	3	K2(Cys~K); K8(Cys~K)	3	1991.49	616.91	664.5	25.0195	1
	NSKEAALSTAL	2		3	1106.24	906.545	369.417	25.6954	1
	IAAQARL	10		2	741.46	-1938.36	371.234	27.3072	0
	RGQVAkLEAAL	1	K6(Cys~K)	3	1519.84	702.766	507.285	29.9454	1
	SEKRTL	1		1	732.942	-1229.7	732.942	65.8613	0
	NDRL	1		1	517.47	-178.599	517.47	46.049	0
	RGQVAKL	2		2	770.553	-1798.95	385.78	23.3735	0
	GEAKkQLQDEML	6	K5(Cys~K)	2	1752.33	-382.411	876.671	39.5567	1
	QELRAQHEDQVEQY	1		2	1773.94	44.3188	887.472	41.8921	1
	HHHHHHDY	1		1	1119.92	-191.692	1119.92	63.6574	0
	STAL	52		1	391.147	-760.556	391.147	5.16868	0
	STALSEKRTL	3		2	1107.71	1305.79	554.359	26.0253	1
	GDARKTL	3		2	761.942	1408.2	381.475	35.7486	0
	KKEL	4		1	519.114	2826.08	519.114	57.5841	0
	SEEL	3		1	476.049	-3030.76	476.049	13.4409	0
	QQSRIGID	2		1	916.116	-975.688	916.116	37.3584	0
	AVYIDRVRSL	1		2	1193.58	980.59	597.292	31.1129	1
	EGEL	1		1	447.165	-670.697	447.165	64.3848	0
	RGQVAkL	1	K6(Cys~K)	1	1133.02	-1166.86	1133.02	16.5625	0
	NSkEAAL	1	K3(Cys~K)	2	1095.63	376.033	548.316	55.6035	0
	DAQkNAYSEEL	1	K4(Cys~K)	3	1631.12	240.922	544.377	33.0433	1
	SEkRTL	2	K3(Cys~K)	1	1096.88	581.385	1096.88	60.1693	0
	EALL	2		1	445.149	-870.839	445.149	20.8966	1
	ADAL	1		1	388.156	-3277.76	388.156	69.1638	0

## Sheet: 38 kDa-#2
Description	Score	Coverage	# Unique Peptides	# PSMs	# AAs	MW [kDa]	calc. pI
lamin 300	225.015	82.26	12	642	327	37.5542	6.02393
	Sequence	# PSMs	Modifications	Charge	MH+ [Da]	ΔM [ppm]	m/z [Da]	RT [min]	# Miscleavages
	RAQHEDQVEQY	52		2	1403.23	-160.89	702.117	22.0167	0
	VEIDNGKQREF	33		2	1336.11	486.992	668.56	25.3615	0
	VGAAHEEL	9		2	825.656	-291.355	413.332	23.2552	0
	DIPTTENLY	35		2	1065.82	-311.557	533.415	30.9098	1
	EAALGEAKKQL	12		2	1158.02	-276.037	579.514	24.5827	1
	LNSKEAAL	7		2	845.754	-257.577	423.381	24.2433	1
	KKELEKTY	9		2	1039.21	-5.96094	520.11	18.5482	1
	GEAKKQLQDEML	8		2	1390.22	-274.228	695.614	27.5258	1
	NDRLAVY	16		1	850.5	-530.263	850.5	26.7226	1
	DIPTTENL	8		2	902.93	-52.1141	451.969	29.3489	0
	SKVREEF	26		2	894.81	-217.247	447.909	22.3446	0
	EAELGDARKTL	5		2	1202.31	-852.753	601.66	25.5659	1
	ELSKVREEF	14		2	1136.84	-389.302	568.922	26.8812	1
	VGAAHEELQQSRIGID	6		3	1724.8	531.59	575.605	28.9887	1
	DAQKNAYSEEL	4		2	1267.85	-370.365	634.431	28.1695	1
	EGELHDL	15		2	812.871	19.0845	406.939	26.4299	1
	QTMKEEL	4		2	877.561	-1667.18	439.284	24.2373	0
	GDARKTLDSVAKERARL	20		3	1886.53	-329.222	629.515	22.5708	1
	ETENAGL	3		1	733.314	-598.141	733.314	22.5598	0
	DNARQSAERNSNL	1		3	1476.23	480.64	492.748	20.9871	0
	GEAKKQL	6		2	772.568	-1734.93	386.788	24.71	0
	KARNTkkEGDL	10	K6(Cys-K); K7(Cys-K)	3	1985.98	374.884	662.666	32.1392	0
	DSVAkERARL	6	K5(Cys-K)	3	1508.61	598.149	503.541	28.4348	0
	ADALQEL	16		1	760.2	480.241	760.2	31.2831	1
	KKELEkTY	2	K6(Cys-K)	3	1403.09	1048.94	468.369	55.6331	1
	RGQVAKLEAAL	4		3	1155.25	-969.612	385.755	23.7345	1
	KARNTKKEGDLIAAQARL	15		3	1985.53	613.825	662.515	34.3119	1
	KELkARNTKKEGDL	6	K4(Cys-K)	3	1993.24	-22.2356	665.086	33.4719	1
	QEKEDMQEL	2		3	1148.78	-1281.41	383.599	20.2119	0
	RRVDAENRL	3		3	1128.88	-345.664	376.963	21.7931	0
	HDLRGQVAkL	2	K9(Cys-K)	3	1498.77	-638.104	500.263	27.6803	1
	KELKARNTKKEGDL	7		2	1630.28	-374.012	815.642	26.3194	1
	QLEL	4		1	502.235	-704.093	502.235	30.285	1
	EAALGEAkKQL	4	K8(Cys-K)	3	1520.33	-271.804	507.448	27.626	1
	NSKEAALSTAL	9		1	1105.38	135.87	1105.38	45.0609	1
	QQSRIGID	3		2	918.288	1391.01	459.647	23.9876	0
	DAQkNAYSEEL	2	K4(Cys-K)	2	1629.82	-554.182	815.414	36.4061	1
	KkEL	2	K2(Cys-K)	2	880.792	844.171	440.9	24.4369	0
	RAQHEDQVEQYKKEL	4		3	1903.2	589.112	635.071	26.4666	1
	QEkEDMQEL	15	K3(Cys-K)	3	1511.41	-823.232	504.475	24.1637	0
	IDRVRSLETENAGL	1		3	1573.81	41.3675	525.276	29.9268	1
	IAAQARLKDL	6		2	1099.84	468.623	550.421	29.0134	1
	kKELEkTY	8	K1(Cys-K); K6(Cys-K)	3	1765.09	607.846	589.036	23.4603	1
	GEAKkQL	2	K5(Cys-K)	2	1137.65	1182.06	569.331	25.7372	0
	SEkRTLEGEL	5	K3(Cys-K)	2	1526.03	878.308	763.518	35.1765	1
	ETENAGLRL	10		2	1003.77	668.68	502.39	32.1796	1
	NSkEAAL	4	K3(Cys-K)	2	1096.2	899.774	548.603	26.1523	0
	GEAKkQLQDEML	3	K5(Cys-K)	2	1753.13	73.5605	877.07	19.6673	1
	AVYIDRVRSL	1		1	1193.87	1230.4	1193.87	56.0958	1
	SKVREEFKEL	5		3	1266.61	914.682	422.876	23.4585	1
	QDEMLRRVDAENRL	5		3	1745.64	-181.226	582.553	31.7999	1
	EKTYSAkL	5	K7(Cys-K)	2	1303.21	555.889	652.109	29.8327	1
	EkTY	1	K2(Cys-K)	2	902.908	-97.0864	451.958	22.3963	0
	STALSEKRTL	5		2	1106.1	-145.099	553.556	25.2948	1
	RGQVAkLEAAL	1	K6(Cys-K)	2	1517.31	-967.16	759.156	21.0425	1
	RRVDAENRLQTMKEEL	5		2	1990.4	569.876	995.704	45.3278	1
	IAAQARLkDL	4	K8(Cys-K)	2	1461.12	-408.473	731.066	36.1712	1
	DSVAKERARLQL	2		2	1386.23	-260.474	693.621	34.5512	1
	SKVREEFkEL	5	K8(Cys-K)	2	1628.06	125.926	814.534	39.252	1
	KARNTkKEGDL	2	K6(Cys-K)	3	1624.16	815.136	542.059	30.6029	0
	EKTY	40		1	540.031	-1044.33	540.031	6.76984	0
	EKTYSAKL	1		1	941.206	1190.95	941.206	41.8034	1
	GDARKTL	5		2	761.692	1080.84	381.35	36.0943	0
	SkVREEFkEL	5	K2(Cys-K); K8(Cys-K)	2	1989.07	-594.186	995.041	44.0156	1
	VEIDNGKQREFESRL	2		2	1820.15	-465.895	910.581	40.8684	1
	QTMKEELDAQKNAY	3		2	1671.33	880.172	836.167	38.9542	1
	ESRLADAL	1		1	875.307	384.85	875.307	31.6202	1
	QDEML	2		1	636.906	1867.02	636.906	9.54137	0
	RETKRRHETRL	1		2	1482.31	-257.073	741.659	31.5064	0
	DAQKNAY	2		1	811.099	1534.49	811.099	16.9674	0
	LNSkEAAL	1	K4(Cys-K)	2	1207.59	-647.763	604.299	28.1289	1
	YHHHHHHDY	1		2	1283.09	-174.108	642.048	32.964	1
	MSYY	1		1	562.945	-1257.76	562.945	12.0287	1
	STAL	49		1	391.354	-229.737	391.354	47.726	0
	VEIDNGkQREF	1	K7(Cys-K)	2	1697.74	-74.5707	849.372	43.8708	0
	SAkL	1	K3(Cys-K)	1	781.682	980.941	781.682	61.0972	0
	ELSkVREEF	1	K4(Cys-K)	2	1500.97	860.038	750.99	20.9647	1
	SEKRTL	2		1	733.931	118.353	733.931	66.505	0
	NDRL	1		1	518.463	1736.63	518.463	47.8251	0
	IAAQARL	7		1	742.864	-44.3	742.864	64.9312	0
	EkTYSAkL	2	K2(Cys-K); K7(Cys-K)	2	1664.02	-518.705	832.516	39.316	1
	DSVAkERARLQL	1	K5(Cys-K)	2	1750.09	622.918	875.547	31.3647	1
	NSkEAALSTAL	3	K3(Cys-K)	2	1467.67	25.807	734.34	39.0371	1
	QELRAQHEDQVEQY	1		2	1773.44	-238.433	887.222	19.5251	1
	QEKEDMQELNDRL	2		2	1649.6	489.466	825.304	33.1711	1
	STALSEkRTL	3	K7(Cys-K)	2	1468.96	200.667	734.984	21.7585	1
	EAEL	1		1	462.085	1281.82	462.085	11.1148	0
	KKEL	1		1	519.125	2847.88	519.125	58.496	0
	EAELGDARkTL	1	K9(Cys-K)	2	1564.67	-684.793	782.838	39.3397	1
	HHHHHHDY	1		1	1118.86	-1142.16	1118.86	19.8216	0
	EGEL	3		1	447.17	-660.59	447.17	63.5125	0
	SEEL	4		1	477.102	-816.591	477.102	6.02468	0
	kkEL	1	K1(Cys-K); K2(Cys-K)	1	1241.13	-1060.13	1241.13	56.9744	0
	ESRL	2		1	504.316	-492.135	504.316	47.3957	0

## Sheet: 52 kDa-#1
Description	Score	Coverage	# Unique Peptides	# PSMs	# AAs	MW [kDa]	calc. pI
lamin 300	198.007	85.63	11	769	327	37.5542	6.02393
	Sequence	# PSMs	Modifications	Charge	MH+ [Da]	ΔM [ppm]	m/z [Da]	RT [min]	# Miscleavages
	DIPTTENLY	35		2	1066.94	736.552	533.974	31.1002	1
	EAALGEAKKQL	12		2	1157.91	-370.944	579.459	24.3626	1
	VEIDNGKQREF	25		2	1336.2	552.919	668.604	24.8989	0
	RAQHEDQVEQY	49		2	1403.9	322.198	702.456	21.5925	0
	VGAAHEEL	11		2	825.757	-169.065	413.382	22.8176	0
	KKELEKTY	15		2	1038.01	-1160.33	519.511	18.24	1
	GEAKKQLQDEML	8		2	1391.2	428.186	696.103	27.3359	1
	NDRLAVY	12		2	850.929	-25.2639	425.968	26.4912	1
	SKVREEF	29		2	894.937	-75.0861	447.972	22.9852	0
	DIPTTENL	7		2	902.747	-255.632	451.877	29.0972	0
	LNSKEAAL	5		2	845.742	-272.015	423.374	23.7648	1
	GDARKTLDSVAKERARL	30		3	1885.9	-662.259	629.306	27.9777	1
	ELSKVREEF	10		2	1136.12	-1024.55	568.562	26.6918	1
	RGQVAKLEAAL	4		3	1157.41	898.039	386.475	25.3694	1
	KKELEkTY	7	K6(CL~K)	3	1514.2	-340.756	505.406	29	1
	QEkEDMQEL	16	K3(Cys~K)	3	1511.24	-936.491	504.418	23.9538	0
	ADALQEL	20		1	759.458	-496.63	759.458	31.0168	1
	KELkARNTKKEGDL	5	K4(Cys~K)	3	1992.19	-553.774	664.733	34.8423	1
	SEkRTLEGEL	1	K3(Cys~K)	2	1525.62	611.777	763.314	34.3602	1
	KARNTKKEGDLIAAQARL	8		3	1985.34	519.625	662.453	23.1237	1
	QTMKEEL	3		2	877.656	-1557.75	439.332	23.7972	0
	GEAKKQL	6		2	772.439	-1901.7	386.723	24.4449	0
	DAQKNAYSEEL	7		2	1267.74	-459.563	634.374	25.8675	1
	ETENAGLRL	5		2	1004.2	1090.15	502.601	31.6717	1
	EkTYSAkL	4	K2(Cys~K); K7(CL~K)	3	1778.14	84.681	593.384	22.3268	1
	DSVAkERARL	4	K5(Cys~K)	3	1507.93	145.309	503.313	26.0211	0
	SkVREEF	7	K2(CL~K)	3	1369.23	-930.27	457.082	22.3111	0
	RAQHEDQVEQYKKEL	3		3	1901.27	-426.522	634.427	21.7513	1
	ETENAGL	5		1	733.305	-610.55	733.305	22.1308	0
	GEAkKQL	1	K4(CL~K)	3	1250.15	593.362	417.388	24.2396	0
	KELKARNTKKEGDL	7		2	1630.31	-355.885	815.657	25.765	1
	QLEL	4		1	502.302	-571.674	502.302	29.6796	1
	DSVAKERARL	4		3	1145.5	170.471	382.505	25.6455	0
	SKVREEFKEL	8		3	1266.73	1010.14	422.916	23.5151	1
	SEKRTLEGEL	6		2	1161.25	-891.586	581.129	21.246	1
	QQSRIGID	3		2	918.224	1321.44	459.615	23.9467	0
	EAELGDARKTL	2		2	1201.9	-1200.6	601.451	23.1514	1
	LIAAQARLkDL	3	K9(Cys~K)	3	1575.13	196.274	525.715	25.9306	2
	RGQVAkLEAAL	5	K6(CL~K)	3	1631.47	-246.519	544.495	25.0763	1
	EGELHDL	8		1	812.465	-480.009	812.465	38.041	1
	EAELGDARkTL	1	K9(CL~K)	3	1679.13	173.41	560.381	27.5817	1
	LDAQkNAYSEEL	4	K5(Cys~K)	2	1742.38	-825.98	871.696	55.6363	2
	EAALGEAkKQL	2	K8(Cys~K)	2	1521.93	780.013	761.468	29.7121	1
	EkTYSAKL	8	K2(Cys~K)	3	1303.15	509.255	435.055	20.9015	1
	VGAAHEELQQSRIGID	3		2	1724.97	631.786	862.991	39.6599	1
	SPTRITRL	2		1	943.882	-255.668	943.882	45.0055	0
	IAAQARLKDL	8		2	1099.96	584.872	550.485	29.2761	1
	QTMKEELDAQKNAY	1		2	1668.49	-818.034	834.749	40.1162	1
	KkEL	7	K2(Cys~K)	2	880.777	827.138	440.892	24.0048	0
	QDEMLRRVDAENRL	6		3	1745.36	-343.866	582.458	45.6251	1
	EkTYSAKL	3	K2(CL~K)	3	1415.46	-90.5999	472.491	23.6737	1
	STALSEKRTL	4		3	1104.9	-1232.9	368.973	19.9986	1
	HDLRGQVAkL	1	K9(Cys~K)	3	1498.32	-939.536	500.112	19.8446	1
	HHHHHHDY	2		2	1119.76	-339.829	560.381	27.5817	0
	QEKEDMQEL	3		3	1149.38	-761.401	383.798	20.2473	0
	LEkTYSAkL	4	K3(CL~K); K8(Cys~K)	3	1892.31	647.115	631.442	23.4395	2
	RETKRRHETRL	5		2	1481.81	-592.03	741.411	27.2935	0
	GEAKkQL	3	K5(Cys~K)	2	1135.91	-348.892	568.46	25.3711	0
	HDLRGQVAKL	1		2	1135.99	-1179.13	568.498	26.1542	1
	ESRLADAL	1		1	875.303	380.25	875.303	31.2507	1
	NSkEAALSTAL	7	K3(Cys~K)	2	1468.45	553.329	734.727	35.2374	1
	kkELEKTY	1	K1(Cys~K); K2(CL~K)	2	1878.4	683.642	939.706	43.6025	1
	VEIDNGKQREFESRL	2		2	1819.5	-826.605	910.253	43.0445	1
	EAEL	5		1	462.285	1714.78	462.285	45.6829	0
	GEAkKQLQDEML	2	K4(Cys~K)	3	1753.85	479.648	585.287	33.5098	1
	EKTY	59		1	540.435	-294.777	540.435	50.0343	0
	kARNTKkEGDL	5	K1(Cys~K); K7(Cys~K)	3	1985.76	261.14	662.591	30.3644	0
	DAQKNAY	2		1	809.001	-1055.26	809.001	15.8419	0
	KDLEAL	2		1	687.987	-1180.83	687.987	67.05	1
	ADAL	49		1	388.098	-3427.02	388.098	58.1915	0
	KkELEkTY	5	K2(Cys~K); K6(Cys~K)	3	1763.94	-44.2731	588.653	30.881	1
	EkTY	5	K2(Cys~K)	2	902.747	-275.866	451.877	22.3827	0
	LKARNTkKEGDL	2	K6(Cys~K)	2	1736.3	207.158	868.652	35.2335	1
	STAL	46		1	391.173	-694.661	391.173	4.86901	0
	DNARQSAERNSNL	1		3	1475.68	111.922	492.566	22.8115	0
	VEIDNGkQREF	2	K7(Cys~K)	2	1697.81	-33.4415	849.406	42.9889	0
	QEKEDMQELNDRL	2		2	1649.87	654.525	825.44	28.6947	1
	kDLEAL	1	K1(Cys~K)	2	1050.29	-864.855	525.65	25.8064	1
	EAALGEAKkQL	2	K9(CL~K)	2	1634.34	305.737	817.674	32.0137	1
	QDEML	5		1	636.81	1717.3	636.81	5.12854	0
	SkVREEFKEL	3	K2(Cys~K)	3	1626.74	-685.047	542.919	28.4037	1
	NSkEAALSTAL	3	K3(CL~K)	2	1579.97	-484.603	790.488	20.9947	1
	STALSEkRTL	3	K7(Cys~K)	3	1468.26	-273.722	490.093	15.5532	1
	RRVDAENRLQTMKEEL	2		2	1988.9	-184.862	994.953	17.0785	1
	LQTMkEEL	1	K5(Cys~K)	2	1353.87	-483.356	677.438	45.6579	1
	EALL	3		1	445.257	-627.861	445.257	52.9868	1
	IAAQARL	6		1	742.384	-691.032	742.384	30.218	0
	EAELGDARkTL	1	K9(Cys~K)	2	1566.09	225.535	783.55	38.1512	1
	ESRL	12		1	505.079	1018.78	505.079	10.062	0
	VEIDNGkQREF	2	K7(CL~K)	2	1810.21	-415.508	905.608	32.7531	0
	GEAKkQLQDEML	2	K5(CL~K)	3	1866.97	466.404	622.996	34.7999	1
	RGQVAkLEAAL	1	K6(Cys~K)	2	1518.48	-190.248	759.746	31.7267	1
	DSVAKERARLQL	2		2	1387.43	604.622	694.221	35.3034	1
	DAQkNAYSEEL	1	K4(Cys~K)	2	1630.48	-152.218	815.742	38.3557	1
	NDRL	2		1	516.384	-2282.29	516.384	45.8508	0
	LGEAkkQL	2	K4(CL~K); K5(Cys~K)	2	1723.84	-621.82	862.422	18.9609	1
	QELRAQHEDQVEQY	1		2	1773.48	-214.474	887.243	39.6029	1
	MSYY	5		1	564.899	2205.58	564.899	9.57782	1
	LSKVREEFkEL	1	K8(Cys~K)	2	1739.59	-782.771	870.3	18.1818	2
	KKEL	4		1	516.873	-1498.47	516.873	6.67002	0
	RGQVAKL	1		2	770.747	-1546.67	385.877	23.1809	0
	HDLRGQVAkL	1	K9(CL~K)	2	1612.11	-445.166	806.559	38.4083	1
	NSKEAAL	1		1	732.546	-362.84	732.546	49.3946	0
	YHHHHHHDY	1		2	1283.52	160.153	642.263	25.8417	1
	IDRVRSLETENAGL	2		2	1573.98	148.359	787.494	21.3033	1
	AVYIDRVRSL	1		2	1191.76	-540.414	596.384	18.8167	1
	GDARKTL	2		1	759.75	-1472.66	759.75	32.1599	0
	SEKRTL	3		1	735.002	1575.55	735.002	63.4148	0
	LELSkVREEF	2	K4(Cys~K)	2	1612.08	-434.84	806.543	35.5503	2
	SEEL	6		1	476.137	-2846.06	476.137	16.6573	0
	EkTYSAkL	1	K2(Cys~K); K7(Cys~K)	2	1663.4	-896.693	832.202	38.7308	1
	EKTYSAKL	1		1	940.786	745.132	940.786	42.2956	1
	KARNTKkEGDL	1	K7(Cys~K)	2	1623.3	283.283	812.153	37.4851	0
	SEELRETKRRHETRL	1		2	1942.52	701.388	971.765	44.6272	1
	EGEL	2		1	446.267	-2686.44	446.267	45.9305	0
	SAkL	2	K3(Cys~K)	1	780.196	-921.792	780.196	15.6084	0
	RGQVAkL	1	K6(Cys~K)	1	1135.47	991.7	1135.47	59.3305	0
	KkEL	1	K2(CL~K)	1	992.536	-615.54	992.536	44.5781	0
	SEkRTL	2	K3(Cys~K)	1	1097.13	803.227	1097.13	60.5804	0
	RRVDAENRL	1		1	1128.03	-1093.94	1128.03	62.9028	0
	SEkRTL	1	K3(CL~K)	1	1210.47	927.839	1210.47	60.8396	0
coil 2 R388C	72.9944	85.25	4	244	122	14.1162	5.24951
	GAMDPEFGAAHEEL	24		2	1475.9	884.168	738.452	31.5068	1
	LEGEEERL	41		2	974.897	-151.216	487.952	25.0197	1
	ALDMEIHAY	4		2	1063.03	-181.848	532.018	31.7653	1
	RDLEDSL	8		2	847.853	-56.4542	424.43	28.1279	1
	EGEEERL	10		2	861.763	-141.38	431.385	22.0253	0
	SQLQKQL	4		2	845.107	141.514	423.057	24.6135	1
	GAAHEEL	12		2	725.916	-1168.76	363.462	20.2113	0
	QQSRIRIDSLSAQL	5		2	1615.36	-293.341	808.183	28.9258	1
	ARERDTSRRLL	17		2	1373.81	178.369	687.406	27.4702	1
	DMEIHAY	1		2	878.857	-142.827	439.932	27.7603	0
	SAQLSQL	1		1	747.412	767.387	747.412	28.6696	1
	QKQLAAkEAkL	2	K7(Cys~K); K10(Cys~K)	3	1951.95	-682.788	651.321	31.9235	1
	LQkQLAAKEAKL	13	K3(Cys~K)	3	1703.78	-116.077	568.599	26.5361	2
	AAKEAKLRDL	3		2	1115.08	-215.089	558.043	28.1766	1
	ARERDTSRRL	1		2	1259.88	-414.838	630.443	25.3991	0
	QKQLAAKEAKL	1		2	1229.19	575.2	615.097	26.8601	1
	DIKLAL	4		1	673.348	749.042	673.348	36.678	1
	QELL	1		1	502.403	-370.56	502.403	27.9638	1
	AAkEAKLRDL	2	K3(Cys~K)	3	1478.95	832.062	493.655	28.9793	1
	GAMDPEF	5		2	766.665	-241.867	383.836	19.7038	0
	LDIKL	31		1	602.474	1176.18	602.474	48.9653	1
	LAAkEAkLRDL	1	K4(Cys~K); K7(Cys~K)	3	1953.5	141.358	651.837	29.756	2
	RkLL	1	K2(Cys~K)	2	893.258	1289.96	447.133	19.9031	1
	LSQLQkQL	2	K6(Cys~K)	3	1321.11	472.68	441.042	26.2009	2
	AAkEAkLRDL	2	K3(Cys~K); K6(Cys~K)	3	1839.32	-435.055	613.779	36.7892	1
	DMEIHAYRKL	2		3	1275.66	-665.069	425.89	26.2416	1
	LDMEIHAYRkL	2	K10(Cys~K)	2	1753.12	637.083	877.065	42.435	2
	AAKEAKL	4		1	730.078	-1103.53	730.078	64.4921	0
	LQkQL	2	K3(Cys~K)	1	992.527	410.883	992.527	44.9266	0
	LDIkL	3	K4(Cys~K)	2	964.303	141.832	482.655	20.8974	1
	SPSPTSQRSRG	3		2	1161.06	714.188	581.034	33.7025	0
	RKLL	7		1	530.44	1386.41	530.44	47.4647	1
	QkQL	1	K2(Cys~K)	1	878.195	-939.183	878.195	60.9887	0
	DIKL	2		1	489.028	865.19	489.028	64.5588	0
	AAkEAKL	2	K3(Cys~K)	2	1093.82	492.594	547.415	21.5656	0
	AAkEAkL	1	K3(Cys~K); K6(Cys~K)	3	1455.97	197.519	485.996	24.8341	0
	EDSL	1		1	462.13	-2887.21	462.13	61.348	0
	LAAkEAKL	1	K4(Cys~K)	1	1207.07	569.46	1207.07	59.4687	1
	SAQL	10		1	418.319	-361.034	418.319	26.9456	0
	LDIkL	5	K4(Cys~K)	1	964.425	331.312	964.425	44.7302	1
	DEYQEL	1		2	798.287	1850.25	399.647	24.6536	1
	LDIkLAL	1	K4(Cys~K)	1	1146.87	-1288.78	1146.87	60.7241	2

## Sheet: 52 kDa-#2
Description	Score	Coverage	# Unique Peptides	# PSMs	# AAs	MW [kDa]	calc. pI
lamin 300	204.151	77.06	11	712	327	37.5542	6.02393
	Sequence	# PSMs	Modifications	Charge	MH+ [Da]	ΔM [ppm]	m/z [Da]	RT [min]	# Miscleavages
	RAQHEDQVEQY	53		2	1403.32	-95.4649	702.163	21.6596	0
	VEIDNGKQREF	38		2	1336.04	432.381	668.523	25.4972	0
	VGAAHEEL	10		2	825.646	-304.074	413.327	23.1687	0
	DIPTTENLY	28		2	1065.47	-644.6	533.237	31.3005	1
	EAALGEAKKQL	9		2	1157.89	-390.244	579.448	24.7006	1
	GEAKKQLQDEML	6		2	1390.12	-346.781	695.564	27.5338	1
	KKELEKTY	7		2	1039.24	17.7664	520.122	18.5432	1
	DIPTTENL	5		2	902.981	4.05858	451.994	29.4587	0
	SKVREEF	30		2	895.011	7.70861	448.009	22.6948	0
	NDRLAVY	11		2	850.702	-292.169	425.855	26.8355	1
	LNSKEAAL	5		2	845.164	-955.951	423.086	24.116	1
	ELSKVREEF	10		2	1137.75	412.689	569.378	27.1941	1
	GDARKTLDSVAKERARL	23		3	1885.64	-801.115	629.219	20.4294	1
	QTMKEEL	4		2	877.595	-1627.96	439.301	24.1036	0
	EAELGDARKTL	1		2	1203.26	-61.5865	602.136	25.6529	1
	ETENAGLRL	8		2	1003.7	599.585	502.355	23.0858	1
	RGQVAKLEAAL	4		3	1157.37	862.316	386.461	25.6792	1
	QEkEDMQEL	14	K3(Cys~K)	3	1511.42	-815.958	504.479	24.1054	0
	DSVAkERARL	5	K5(Cys~K)	3	1506.74	-640.717	502.919	21.2764	0
	ETENAGL	5		1	733.357	-540.347	733.357	22.4495	0
	ELSkVREEF	6	K4(CL~K)	3	1611.98	-494.244	537.999	26.209	1
	EGELHDL	9		1	813.387	654.063	813.387	25.6752	1
	LNSkEAALSTAL	5	K4(Cys~K)	2	1581.95	769.926	791.479	22.0554	2
	GEAKkQLQDEML	4	K5(CL~K)	3	1867.21	594.023	623.075	34.4346	1
	kKELEKTY	9	K1(CL~K)	3	1514.53	-126.57	505.514	28.2771	1
	KELKARNTKKEGDL	9		2	1631.82	571.743	816.414	26.098	1
	KARNTKKEGDLIAAQARL	11		3	1984.33	9.79036	662.115	19.1485	1
	SEkRTLEGEL	2	K3(Cys~K)	2	1526.13	942.401	763.567	34.6882	1
	QLEL	3		1	502.312	-550.034	502.312	30.1291	1
	QQSRIGID	2		2	915.728	-1400.09	458.368	23.8826	0
	LSkVREEF	11	K3(Cys~K)	3	1370.56	40.9622	457.525	19.3636	1
	RAQHEDQVEQYKKEL	6		3	1901.28	-419.585	634.431	22.5803	1
	DAQKNAYSEEL	5		3	1266.81	-1192.25	422.943	28.602	1
	SKVREEFkEL	7	K8(Cys~K)	2	1628.72	532.845	814.865	39.0095	1
	DSVAKERARL	3		3	1144.6	-615.664	382.205	24.7319	0
	GEAKKQL	3		2	772.449	-1889.27	386.728	22.5844	0
	VEIDNGkQREF	5	K7(CL~K)	2	1811.17	112.713	906.086	32.7598	0
	DSVAKERARLQL	2		2	1385.32	-921.348	693.163	34.4247	1
	VEIDNGkQREF	4	K7(Cys~K)	2	1698.02	90.2134	849.511	28.144	0
	KARNTKKEGDL	1		2	1261.84	1108.7	631.422	22.4938	0
	kELKARNTKKEGDL	6	K1(Cys~K)	2	1992.57	-360.866	996.788	43.4316	1
	EKTYSAkL	7	K7(Cys~K)	2	1301.93	-427.117	651.469	31.8665	1
	SkVREEFkEL	4	K2(Cys~K); K8(Cys~K)	2	1990.27	5.39975	995.637	44.7557	1
	KkEL	7	K2(Cys~K)	2	881.046	1132.81	441.027	24.3061	0
	IAAQARLKDL	8		2	1099.33	8.57486	550.168	29.4929	1
	KARNTkkEGDL	6	K6(Cys~K); K7(Cys~K)	3	1985.47	115.005	662.494	24.967	0
	EKTY	57		1	541.07	878.736	541.07	13.974	0
	GDARkTL	2	K5(Cys~K)	2	1123.74	418.249	562.374	23.8967	0
	KDLEAL	1		1	689.203	585.349	689.203	33.431	1
	SAkL	2	K3(Cys~K)	1	781.908	1270.26	781.908	16.727	0
	ESRLADAL	2		1	875.427	521.728	875.427	31.5263	1
	SKVREEFKEL	6		2	1265.85	316.295	633.431	31.5871	1
	LNSkEAAL	2	K4(CL~K)	3	1321.39	-61.0367	441.135	18.9006	1
	GEAkKQL	2	K4(Cys~K)	2	1136.01	-266.015	568.507	25.552	0
	QDEMLRRVDAENRL	5		2	1745.09	-501.372	873.046	40.5403	1
	kkELEKTY	2	K1(CL~K); K2(Cys~K)	2	1878.06	500.343	939.534	42.8827	1
	LQTMkEEL	1	K5(Cys~K)	2	1355.83	960.765	678.417	27.5622	1
	kkELEKTY	4	K1(Cys~K); K2(Cys~K)	2	1762.71	-741.38	881.861	34.5625	1
	RETKRRHETRL	2		2	1483.85	779.17	742.428	30.6945	0
	KKEL	2		1	517.479	-324.678	517.479	47.6927	0
	RGQVAkLEAAL	2	K6(CL~K)	2	1633.24	838.736	817.125	21.1558	1
	GDARkTL	2	K5(CL~K)	2	1236.31	-45.151	618.66	25.7065	0
	DAQkNAYSEEL	3	K4(Cys~K)	3	1631.64	563.481	544.553	29.2105	1
	YHHHHHHDY	2		3	1284.66	1047.74	428.891	24.989	1
	RGQVAkLEAAL	1	K6(Cys~K)	2	1519.87	719.83	760.437	30.1805	1
	EkTYSAkL	1	K2(Cys~K); K7(Cys~K)	2	1664.12	-459.551	832.565	40.5916	1
	STAL	64		1	391.205	-612.304	391.205	17.809	0
	EAELGDARkTL	1	K9(CL~K)	3	1677.71	-675.119	559.907	26.0858	1
	ESRL	7		1	505.415	1682.72	505.415	55.0853	0
	DAQkNAYSEEL	2	K4(CL~K)	2	1744.11	161.698	872.556	36.0168	1
	SEkRTL	2	K3(Cys~K)	2	1095.44	-736.639	548.223	45.8728	0
	MSYY	2		1	562.977	-1201.2	562.977	3.38168	1
	EkTY	1	K2(Cys~K)	2	902.766	-254.022	451.887	22.568	0
	DAQKNAY	1		1	811.266	1739.56	811.266	24.3857	0
	EkTYSAkL	3	K2(CL~K); K7(Cys~K)	2	1777.9	-51.0407	889.452	40.5423	1
	DAQkNAY	1	K4(CL~K)	2	1285.94	456.63	643.474	22.3843	0
	GEAkkQL	1	K4(CL~K); K5(Cys~K)	3	1612.26	277.326	538.09	21.0319	0
	VGAAHEELQQSRIGID	3		2	1723.77	-68.7088	862.387	26.4767	1
	VEIDNGKQREFESRL	1		2	1822.12	615.615	911.566	41.9956	1
	ADAL	30		1	388.037	-3584.46	388.037	8.26498	0
	HDLRGQVAkL	1	K9(Cys~K)	2	1500.13	269.467	750.571	21.422	1
	STALSEkRTL	1	K7(Cys~K)	2	1468.31	-243.942	734.658	21.2743	1
	RGQVAKL	2		2	772.731	1024.43	386.869	20.9508	0
	EAALGEAKkQL	1	K9(Cys~K)	3	1520.51	-150.444	507.509	24.0548	1
	kDLEAL	2	K1(Cys~K)	2	1051.06	-138.696	526.031	26.1445	1
	EAALGEAkKQL	4	K8(CL~K)	2	1632.96	-538.873	816.984	40.4689	1
	ADALQEL	9		1	761.021	1559.16	761.021	17.3211	1
	GDARKTL	4		2	762.051	1551.44	381.529	36.0362	0
	KKELEkTY	1	K6(Cys~K)	2	1400.99	-451.01	700.998	19.0523	1
	IAAQARLkDL	1	K8(Cys~K)	2	1462.32	409.77	731.664	20.7246	1
	SEKRTLEGEL	3		1	1160.81	-1272.96	1160.81	59.2142	1
	EAEL	2		1	462.164	1453.48	462.164	65.4239	0
	DSVAkERARL	1	K5(CL~K)	3	1621.15	214.596	541.056	31.1053	0
	SEKRTL	8		1	734.676	1133.11	734.676	9.89212	0
	EKTYSAKL	1		1	940.854	816.309	940.854	17.179	1
	GEAkKQLQDEML	1	K4(Cys~K)	2	1752.83	-99.9743	876.918	44.2567	1
	QDEML	4		1	636.993	2003.59	636.993	63.9679	0
	EGEL	5		1	447.305	-359.38	447.305	55.3381	0
	QEKEDMQEL	1		1	1150	-218.204	1150	56.2526	0
	DAQkNAY	1	K4(Cys~K)	1	1171.77	-414.986	1171.77	55.8841	0
	GEAkkQL	1	K4(Cys~K); K5(Cys~K)	2	1498.83	79.3238	749.919	0.10128	0
	NSKEAALSTAL	1		2	1104.82	-373.813	552.914	23.1722	1
	ELSkVREEF	1	K4(Cys~K)	2	1500.95	844.111	750.978	21.1513	1
	QEKEDMQELNDRL	2		2	1649.96	705.097	825.482	38.0163	1
	RRVDAENRL	1		1	1128.01	-1114.52	1128.01	45.0378	0
	EAALGEAkkQL	1	K8(CL~K); K9(Cys~K)	2	1995.95	-145.441	998.48	42.8688	1
	SEEL	3		1	478.984	3116.57	478.984	8.05557	0
	EkTY	2	K2(CL~K)	1	1016.53	428.938	1016.53	43.847	0
	IAAQARL	2		1	743.781	1188.63	743.781	0.127315	0
	LGEAkkQL	1	K5(Cys~K); K6(CL~K)	2	1724.73	-102.564	862.869	20.5436	1
	SEkRTL	1	K3(CL~K)	1	1209.79	371.277	1209.79	59.883	0
	LEkTYSAkL	1	K3(Cys~K); K8(CL~K)	2	1892.13	550.574	946.567	32.548	1
	SkVREEFKEL	1	K2(CL~K)	2	1739.49	-844.433	870.246	40.3195	1
coil 2 R388C	67.8322	85.25	3	230	122	14.1162	5.24951
	GAMDPEFGAAHEEL	13		2	1474.06	-358.818	737.535	31.7761	1
	ALDMEIHAY	6		2	1062.86	-343.013	531.932	31.943	1
	LEGEEERL	31		2	974.848	-201.624	487.928	25.4592	1
	EGEEERL	8		2	861.613	-314.958	431.31	22.5404	0
	RDLEDSL	10		2	847.879	-26.0025	424.443	28.3172	1
	SQLQKQL	4		2	845.787	945.809	423.397	25.0853	1
	QkQLAAKEAKL	1	K2(Cys~K)	3	1591.28	251.379	531.098	25.1449	1
	LQkQLAAKEAKL	9	K3(Cys~K)	3	1703.18	-467.023	568.399	26.4747	2
	SAQLSQL	2		1	747.41	764.45	747.41	29.0316	1
	ARERDTSRRLL	15		3	1375.01	1057.45	459.01	28.1662	1
	DMEIHAY	1		2	879.006	26.553	440.007	28.2423	0
	QKQLAAKEAKL	1		2	1227.98	-402.999	614.496	29.0225	1
	LSQLQkQL	3	K6(Cys~K)	2	1321.8	991.831	661.403	26.5893	1
	LLDIkL	4	K5(Cys~K)	2	1076.84	-396.435	538.923	23.8012	2
	AAkEAKLRDL	2	K3(Cys~K)	3	1477.17	-371.175	493.062	25.8268	1
	DIKLAL	6		1	672.57	-407.416	672.57	46.1841	1
	GAMDPEF	8		1	767.471	808.169	767.471	35.0328	0
	LDIkL	4	K4(Cys~K)	2	962.856	-1361.31	481.931	24.2811	1
	DIkLAL	2	K3(Cys~K)	2	1035.87	605.089	518.44	23.5124	1
	LAAkEAKLRDL	1	K4(Cys~K)	3	1591.28	289.903	531.098	24.7614	2
	SPSPTSQRSRG	3		2	1161.69	1258.43	581.351	34.374	0
	LDIKL	36		1	602.39	1037.83	602.39	48.6627	1
	QkQL	1	K2(Cys~K)	2	877.959	-1208.63	439.483	26.633	0
	AAKEAKLRDL	3		2	1114.7	-552.231	557.856	25.5375	1
	GAAHEEL	8		2	726.235	-728.783	363.621	29.5328	0
	AAkEAKL	1	K3(Cys~K)	2	1093.21	-67.4507	547.109	26.9529	0
	QkQLAAKEAkL	3	K2(Cys~K); K10(Cys~K)	2	1954.13	431.471	977.566	41.3193	1
	DMEIHAYRkL	1	K9(Cys~K)	2	1638.25	-397.891	819.631	33.0524	1
	DIKL	4		1	488.982	769.66	488.982	13.038	0
	EDSLARERDTSRRL	1		2	1704.62	-130.158	852.814	40.1429	1
	EDSL	3		1	464.011	1177.38	464.011	5.25887	0
	QQSRIRIDSL	1		2	1217.59	993.67	609.301	22.0577	0
	LAAkEAkL	2	K4(Cys~K); K7(Cys~K)	2	1567.94	-540.312	784.472	35.758	0
	AAKEAKL	1		1	730.793	-123.859	730.793	68.1323	0
	QKQL	1		1	516.851	448.461	516.851	68.2064	0
	DEYQEL	6		1	797.176	459.837	797.176	18.8681	1
	RKLL	6		1	528.885	-1549.42	528.885	6.46959	1
	SAQL	11		1	419.062	1413.29	419.062	12.3642	0
	LDMEIHAYRkL	1	K10(Cys~K)	2	1753.41	799.749	877.207	33.222	2
	LDIkL	3	K4(Cys~K)	1	964.594	507.033	964.594	44.825	1
	AAkEAkLRDL	1	K3(Cys~K); K6(Cys~K)	2	1840.69	306.542	920.847	59.3641	1
	LQkQL	2	K3(Cys~K)	1	992.27	152.768	992.27	43.097	0
