# Supplementary material for: Structural basis for lamin assembly at the molecular level
Source: Nat Commun. 2019 Aug 21;10:3757. doi: 10.1038/s41467-019-11684-x (PMC6704074; doi:10.1038/s41467-019-11684-x)
Supplement: Supplementary file 6 — Source Data [file 41467_2019_11684_MOESM6_ESM.xlsx]

## Sheet: Figure 3c
	Figure 3c middle
															No. fraction	Intensity		Ratio
																S-S	SH	[S-S]/[SH]
															1	7030.37	5605.64	1.25416
															2	9411.9	10214.6	0.921416
															3	5972.18	11240.8	0.531297
															4	1308.36	15032.8	0.0870336
															5	416.92	10309.6	0.0404399

## Sheet: Figure 3d
	Figure 3d right

## Sheet: Figure 4b
	Figure 4b left and right
				left												right

## Sheet: Figure 4c
			Figure 4c

## Sheet: Figure 5a
	Figure 5a

## Sheet: Figure 5b
	Figure 5b
																	Residue number	# observed peptide	# CL-linked peptide	Proportion of cross-liking (p)	Standard error of p
																	K32	38	0	0	0
																	K78	ND	ND	ND	ND
																	K90	69	4	0.06	0.028
																	K97	73	0	0	0
																	K108	136	14	0.11	0.026
																	K114	49	0	0	0
																	K117	61	0	0	0
																	K122	61	0	0	0
																	K123	61	0	0	0
																	K135	26	0	0	0
																	K144	29	5	0.17	0.07
																	K155	29	2	0.07	0.047
																	K171	25	8	0.32	0.093
																	K180	75	9	0.12	0.037
																	K181	76	9	0.12	0.037
																	K201	12	0	0	0
																	K208	28	3	0.11	0.058
																	K218	8	0	0	0
																	K233	79	7	0.09	0.032
																	K260	81	2	0.02	0.017
																	K261	81	11	0.14	0.038
																	K265	207	19	0.09	0.02
																	K270	38	5	0.13	0.055

## Sheet: Figure 8a
		Figure 8a left and right
								left
											right

## Sheet: Supplementary Figure 6b
		Supplementary Figure 6b

## Sheet: Supplementary Figure 9a
		Figure 9a
